# Supplementary material for: Effect of Precipitation Change on Desert Steppe Aboveground Productivity
Source: Biology (Basel). 2025 Aug 6;14(8):1010. doi: 10.3390/biology14081010 (PMC12383943; doi:10.3390/biology14081010)
Supplement: Supplementary file 1 [file biology-14-01010-s001.zip]

Archive with 1 entries (1 files):
- biology-3739237-supplementary.pdf
